# Supplementary material for: Nutraceutical potential of moroccan Juglans regia: phytochemical profiling and multi-modal evaluation of bioactivities
Source: Front Chem. 2025 Sep 4;13:1638205. doi: 10.3389/fchem.2025.1638205 (PMC12444633; doi:10.3389/fchem.2025.1638205)
Supplement: Supplementary file 1 [file Supplementaryfile1.zip]

Archive with 3 entries (3 files):
- HPLC UV ESI MS.rar
- Molecular Docking.rar
- Molecular dynamics simulation.rar
